# Supplementary material for: Identification and characterization of the causative agents of Focal Ulcerative Dermatitis in commercial laying hens
Source: Front Vet Sci. 2023 Feb 8;10:1110573. doi: 10.3389/fvets.2023.1110573 (PMC9945107; doi:10.3389/fvets.2023.1110573)
Supplement: Supplementary file 1 [file Table_1.XLSX]

## Sheet: Supplementary Table 1
Supplementary Table 1.	Virulence Factors associated with Staphylococcus isolates recovered from control and FUDS flocks
Strain ID	Species	Flock	Source	Disease state	Virulence Factor Class
					Adherence										Enzyme							Immune evasion					Secretion system	Toxin								Iron uptake	Other adhesion proteins	Regulation	Surface protein anchoring	Antiphagocytosis		Intracellular survival	Serum resistance and immune evasion	Phagosome arresting
					Autolysin	Collagen adhesion	Fibronectin binding proteins	Fibrinogen binding protein	Intercellular adhesin	Ser-Asp rich fibrinogen-binding proteins	Elastin binding protein	Clumping factor A/ B	Staphylococcal protein A	LPS O-antigen (P. aeruginosa) (Pseudomonas)	Hyaluronate lyase	Lipase	Thermonuclease	Cysteine protease	Serine protease	Staphylocoagulase	Serine V8 protease	Capsule	Polyglutamic acid capsule (Bacillus)	AdsA	Polysaccharide capsule (Bacillus)	Sbi	Type VII secretion system	Alpha hemolysin	Beta hemolysin	Delta hemolysin	Gamma hemolysin	Exfoliative toxin type A	Exotoxin	Leukotoxin D	Cytolysin (Enterococcus)	Periplasmic binding protein-dependent ABC transport systems (Vibrio)	EF-Tu (Mycoplasma)	LisR/LisK (Listeria)	Lipoprotein diacylglyceryl transferase (Listeria)	Capsular polysaccharide (Vibrio)	Capsule (Klebsiella)	Lipoate protein ligase A1 (Listeria)	LPS (Francisella)	Nucleoside diphosphate kinase (Mycobacterium)	Cooper exporter (Mycobacterium)
7A	S. lentus	Control	Skin	Negative								clfB									sspA	und														vctC		lisR	lgt			lplA1
7B	S. cohnii	Control	Skin	Negative							ebp					lip	nuc				sspA	und	capB		galE											vctC
11B	S. lentus	Control	Skin	Negative																	sspA	und			.											vctC			lgt				wbtE, wbtP	ndk
11C	S. cohnii	Control	Skin	Negative							ebp					lip					sspA	und	capB		galE											vctC
12A	S. sciuri	Control	Skin	Negative					icaA, icaB, icaC												sspA	und														vctC		lisR	lgt					ndk
45C	S. agnetis	Control	Skin	Negative		cna	fnbB								hysA	geh						und	capB	adsA			essB, essC		hlb			eta	set26			vctC		lisR	lgt
5A	S. cohnii	Control	Skin	Negative												lip					sspA	und	capB		galE											vctC
6A	S. cohnii	Control	Skin	Negative					icaA, icaB, icaC							lip					sspA	und	capB		galE											vctC
8A	S. cohnii	Control	Skin	Negative																	sspA	und	capB		galE											vctC
10C	S. cohnii	Control	Skin	Negative												lip					sspA	und	capB		galE											vctC
12D	S. cohnii	Control	Skin	Negative							ebp					lip	nuc				sspA	und	capB													vctC
15B	S. cohnii	Control	Skin	Negative												lip		sspA				und	capB		galE											vctC
1B	S. agnetis	Control	Environmental	NA		cna	fnbB								hysA	geh	nuc					und	capB				essB, essC, esxA		hlb			eta	set26			vctC	tuf	lisR	lgt
2B	S. simulans	Control	Environmental	NA						sdrD						geh	nuc	sspB				und	capB	adsA	galE
2C	S. lentus	Control	Environmental	NA										.							sspA	und			.											vctC			lgt	wcaJ	uge	lplA1	wbtP
4A	S. cohnii	Control	Environmental	NA							ebp					lip					sspA	und	capB		galE											vctC
4B	S. simulans	Control	Environmental	NA												geh	nuc	sspB				und	capB	adsA	galE										cylR2						uge		wbtP
9A	S. aureus	Control	Environmental	NA	atl			efb	icaA, icaB, icaC, icaR						hysA	geh/lip		sspB, sspC	splA, splB, splC, splF		sspA	und		adsA		sbi	esaA, esaB, esaD, esaE, esaG, essA, essB, essC, esxA, esxB, esxC, esxD	hly/hla		hld	hlgA, hlgB, hlgC	eta	set11, set13, set15, set 34, set 37, set39, set6, set7, set8, set9	lukD
34A	S. simulans	Control	Environmental	NA												geh	nuc	sspB				und		adsA	galE					hld													wbtP
43A	S. cohnii	Control	Environmental	NA												lip		sspA				und	capB		galE											vctC
2D	S. agnetis	Control	Environmental	NA			fnbB								hysA	geh	nuc					und	capB	adsA			essB, essC		hlb			eta	set26			vctC		lisR	lgt
9B	S. lentus	Control	Environmental	NA										.							sspA	und			.											vctC			lgt	wcaJ	uge	lplA1	wbtP
16A	S. aureus	FUDS	Skin	Negative												lip/geh		sspB			sspA	und		adsA							hlgC
16C	S. agnetis	FUDS	Skin	Negative			fnbB								hysA	geh	nuc					und	capB/capC	adsA			essB, essC, esxA		hlb				set26			vctC		lisR	lgt
16D	S. simulans	FUDS	Skin	Negative												geh	nuc	sspB				und	capB	adsA	galE
23B	S. lentus	FUDS	Skin	Negative																	sspA	und														vctC			lgt		uge	lplA1	wbtP
26C	S. cohnii	FUDS	Skin	Negative							ebp					lip					sspA	und														vctC
30A	S. sciuri	FUDS	Skin	Negative					icaA													und														vctC			lgt					ndk
30B	S. sciuri	FUDS	Skin	Negative					icaA, icaB, icaC												sspA	und														vctC		lisR	lgt					ndk	ctpV
31A	S. cohnii	FUDS	Skin	Negative							ebp					lip					sspA	und	capB		galE											vctC
20A	S. lentus	FUDS	Skin	Negative																	sspA	und			.																		wbtP
33B	S. aureus	FUDS	Skin	Negative					icaA						hysA	geh/lip		sspB, sspC	splA, splB, splC, splD	coa		und		adsA		sbi	esaA, saB, esaD, esaE, esaG, essA, essB, essC, esxA, esxB, esxC, esxD	hly/hla		hld	hlgA, hlgB, hlgC		set15, set25, set6, set7, set8
38A	S. lentus	FUDS	Skin	Negative																		und
38B	S. cohnii	FUDS	Skin	Negative							ebp					lip	nuc	sspA				und	capB		galE
44B	S. warneri	FUDS	Skin	Negative	atl											geh/lip		sspB, sspC			sspA	und					esaG									vctC
26B	S. lentus	FUDS	Skin	Negative								clfB									sspA	und			capB											vctC		lisR	lgt				wbtP
33D	S. cohnii	FUDS	Skin	Negative							ebp					lip					sspA	und			capB/galE											vctC
19A	S. cohnii	FUDS	Skin	Positive							ebp					lip						und	capB		galE											vctC
21C	S. agnetis	FUDS	Skin	Positive		cna									hysA	geh	nuc					und	capB	adsA			essB, essC		hlb			eta	set26			vctC		lisR	lgt
28B	S. aureus	FUDS	Skin	Positive	atl				icaA, icaB, icaR		ebp				hysA	geh/lip		sspB, sspC	splB, splC		sspA	und		adsA		sbi	esaA, essB, essC, esxA, esxB, esxC, esxD				hlgA, hlgB, hlgC		set11, set15, set17, set25, set34, set37, set6, set8, set9
28C	S. agnetis	FUDS	Skin	Positive		cna	fnbB								hysA	geh						und		adsA			essB, essC, esxA		hlb				set26			vctC		lisR	lgt
18A	S. agnetis	FUDS	Skin	Positive		cna	fnbB								hysA	geh						und		adsA			essB, essC, esxA		hlb				set26			vctC		lisR	lgt
18B	S. agnetis	FUDS	Skin	Positive		cna	fnbB									geh						und	capB	adsA			essB, essC									vctC			lgt
21B	S. aureus	FUDS	Skin	Positive	atl				icaA		ebp				hysA	geh/lip		sspB	splA, splB, splC, splD		sspA	und		adsA			esaA, esaE, essB, essC	hly/hla			hlgA, hlgB, hlgC	eta	set13, set15, set34, set37, set39, set6, set7, set9
22B	S. aureus	FUDS	Skin	Positive						sdrC	ebp					geh/lip		sspB			sspA	und		adsA			esaA, esaE, essA, essB, esxB, esxC, esxD				hlgA, hlgB		set8, set9
24B	S. aureus	FUDS	Skin	Positive	atl				icaA		ebp				hysA	geh/lip	nuc	sspB	splB, splC		sspA	und		adsA		sbi	esaA, esaD, esaG				hlgA, hlgB, hlgC		set15, set6, set7	lukD
24D	S. agnetis	FUDS	Skin	Positive		cna										geh	nuc					und		adsA	capB		essB, essC, esxA		hlb				set26			vctC			lgt
25A	S. agnetis	FUDS	Skin	Positive		cna	fnbB								hysA	geh						und		adsA	capB, capC		esaB, essB, essC, esxA		hlb				set26			vctC			lgt
25B	S. agnetis	FUDS	Skin	Positive		cna	fnbB								hysA	geh						und		adsA	capB		esaA, essB, essC		hlb			eta				vctC			lgt
27A	S. aureus	FUDS	Skin	Positive	atl				icaA, icaB, icaC		ebp		spa		hysA	geh/lip	nuc	sspB	splA, splB, splC		sspA	und		adsA			esaA, esaB, esaD, esaE, esaG. essB, essC, esxA, esxB, esxC, esxD	hly/hla			hlgA, hlgB, hlgC		set11, set13, set17, set34, set37, set39, set6, set9
27B	S. agnetis	FUDS	Skin	Positive		cna	fnbB								hysA	geh						und		adsA	capB		esaB, essB, essC, esxA		hlb			eta	set26			vctC		lisR	lgt
29A	S. aureus	FUDS	Skin	Positive	atl				icaA, icaB, icaC, icaR		ebp				hysA	geh/lip		sspB			sspA	und		adsA		sbi	esaA, esaB, esaD, esaE, esaG. essA, essB, essC, esxA, esxB, esxC, esxD	hly/hla			hlgA, hlgB, hlgC		set11, set13, set15, set34, set37, set39, set6, set7, set9
39B	S. aureus	FUDS	Skin	Positive					icaA		ebp				hysA	geh/lip		sspB			sspA	und		adsA		sbi	esaD, esaE, esaG, essB, essC, esxC	hly/hla			hlgA, hlgC		set15, set8, set9
14C	S. cohnii	FUDS	Environmental	NA												lip					sspA	und	capB		galE											vctC
17A	S. agnetis	FUDS	Environmental	NA		cna	fnbB								hysA	geh	nuc					und	capB	adsA			essB, essC		hlb			eta	set26			vctC		lisR	lgt
17C	S. aureus	FUDS	Environmental	NA					icaA, icaB		ebp				hysA	geh/lip		sspB	splA, splB, splC		sspA	und		adsA		sbi	esaA, esaD, esaE, essB, essC	hly/hla			hlgA, hlgB, hlgC		set34, set39, set6, set9	lukD
32A	S. agnetis	FUDS	Environmental	NA											hysA	geh						und	capB	adsA					hlb							vctC		lisR	lgt
36A	S. cohnii	FUDS	Environmental	NA					icaA, icaB							lip					sspA	und														vctC
37B	S. simulans	FUDS	Environmental	NA												geh	nuc	sspB				und	capB	adsA											cylR2
37D	S. aureus	FUDS	Environmental	NA	atl				icaA	sdrE	ebp	clfA	spa		hysA	geh/lip		sspB, sspC			sspA	und		adsA		sbi	esaD, esaE, esaG, essA, essB, esxB, esxC, esxD	hly/hla			hlgA, hlgB		set9	lukD
41A	S. aureus	FUDS	Environmental	NA	atl				icaA, icaB, icaC		ebp		spa		hysA	geh/lip		sspB	splA, splB, splC		sspA	und		adsA			essB, essC	hly/hla			hlgA, hlgB, hlgC		set11, set13, set17, set34, set37, set39, set6, set9
46B	S. lentus	FUDS	Environmental	NA										.							sspA	und														vctC		lisR		wcaJ			wbtP
46C	S. simulans	FUDS	Environmental	NA												geh		sspB				und	capB, capC	adsA	galE																		wbtP
14B	S. agnetis	FUDS	Environmental	NA		cna	fnbB								hysA	geh	nuc					und	capB	adsA			esaA, esaB, essB, essC, esxA					eta				vctC			lgt
32D	S. agnetis	FUDS	Environmental	NA		cna	fnbB								hysA	geh	nuc					und	capB	adsA			essB, essC		hlb			eta	set26			vctC		lisR	lgt
37A	S. cohnii	FUDS	Environmental	NA												lip	nuc				sspA	und			capB/galE											vctC
37C	S. lentus	FUDS	Environmental	NA										lps							sspA	und			capB											vctC		lisR		wcaJ	uge	lplA1	wbtP
42A	S. aureus	FUDS	Environmental	NA	atl				icaA	sdrE					hysA	geh/lip		sspB, sspC	splB, splC, splD		sspA	und		adsA		sbi	esaA, esaB, esaE, esaG, essA, esxA, esxB, esxD	hly/hla			hlgA, hlgB, hlgC		set11, set15, set34, set39, set8	lukD
